# Supplementary material for: The Contraindications to Combined Oral Contraceptives among Reproductive-Aged Women in an Obstetrics and Gynaecology Clinic: A Single-Centre Cross-Sectional Study
Source: Int J Environ Res Public Health. 2022 Jan 29;19(3):1567. doi: 10.3390/ijerph19031567 (PMC8835169; doi:10.3390/ijerph19031567)
Supplement: Supplementary file 1 [file ijerph-19-01567-s001.zip]

Archive with 1 entries (1 files):
- ijerph-1544359-supplementary.pdf
